# Supplementary material for: Identification of salmoniformes aquaculture conditions to increase creatine and anserine levels using multiomics dataset and nonnumerical information
Source: Front Microbiol. 2022 Oct 28;13:991819. doi: 10.3389/fmicb.2022.991819 (PMC9650253; doi:10.3389/fmicb.2022.991819)
Supplement: Supplementary file 1 [file Table_4.XLSX]

## Sheet: Sheet1
Table S1	NGS importance ranking for separating salmoniformes and other fish species computed using the random forest method.
	Bacteria	score
1	Actinobacteria	20.5132
2	Acidobacteria	7.67968
3	Cyanobacteria	7.01749
4	Proteobacteria	5.99553
5	Bacteroidetes	5.69821
6	Tenericutes	4.42358
7	Firmicutes	3.76881
8	Bacteria.Other	3.10621
9	TM6	2.93211
10	Verrucomicrobia	2.08802
